# Supplementary material for: Fluoride Content of Ready-to-Eat Infant Foods and Drinks in Australia
Source: Int J Environ Res Public Health. 2022 Oct 28;19(21):14087. doi: 10.3390/ijerph192114087 (PMC9655222; doi:10.3390/ijerph192114087)
Supplement: Supplementary file 1 [file ijerph-19-14087-s001.zip]

Archive with 1 entries (1 files):
- ijerph-1962030-supplementary.pdf
